# Supplementary material for: Psychometric Evaluation of Women’s Knowledge of Healthcare Rights and Perception of Resource Scarcity during Maternity
Source: Healthcare (Basel). 2024 Oct 15;12(20):2045. doi: 10.3390/healthcare12202045 (PMC11508016; doi:10.3390/healthcare12202045)
Supplement: Supplementary file 1 [file healthcare-12-02045-s001.zip]

Archive with 1 entries (1 files):
- healthcare-3213223-supplementary.pdf
